# Supplementary material for: Integrated Management of the Cotton Charcoal Rot Disease Using Biological Agents and Chemical Pesticides
Source: J Fungi (Basel). 2024 Mar 26;10(4):250. doi: 10.3390/jof10040250 (PMC11050767; doi:10.3390/jof10040250)
Supplement: Supplementary file 1 [file jof-10-00250-s001.zip]

Archive with 1 entries (1 files):
- jof-2819879-supplementary.pdf
